# Supplementary material for: Respiratory ß-2-Microglobulin exerts pH dependent antimicrobial activity
Source: Virulence. 2020 Oct 22;11(1):1402–14. doi: 10.1080/21505594.2020.1831367 (PMC7588194; doi:10.1080/21505594.2020.1831367)
Supplement: Supplemental Material [file KVIR_A_1831367_SM2249.zip]

Archive with 3 entries (3 files):
- B2M-Holch-SupplementaryMaterial.docx
- supll figure.pdf
- Supplementary figure legends.docx
